# Supplementary material for: The Pre-Exposure Prophylaxis Stigma Scale: Measurement Properties of an Adaptation in German and French
Source: Int J Public Health. 2024 Apr 29;69:1606658. doi: 10.3389/ijph.2024.1606658 (PMC11089210; doi:10.3389/ijph.2024.1606658)
Supplement: Supplementary file 1 [file DataSheet1.zip]

Archive with 1 entries (1 files):
- Ort_Bardy_Supplement.pdf
